# Supplementary material for: Western Carpathian mid-Permian Magmatism: Petrographic, geochemical, and geochronological data
Source: Data Brief. 2021 Apr 20;36:107026. doi: 10.1016/j.dib.2021.107026 (PMC8100068; doi:10.1016/j.dib.2021.107026)
Supplement: Supplementary file 1 [file mmc1.xlsx]

## Sheet: Notes
Explanations for each Tab
Standards	Analyses of the monazite standards. See table headings for particular monazite grains analyzed.
TT#	Data for TT sample number
Standards	Information regarding standard analysis for both sessions
Column
A	Sample name. Includes date\ sample number_analysis number.ais
B	206Pb/238U age (Ma)
C	±1σ uncertainity in the 206Pb/238U age
D	207Pb/235U age (Ma)
E	±1σ uncertainity in the 207Pb/235U age
F	207Pb/206Pb age (Ma)
G	±1σ uncertainity in the 206Pb/207Pb age
H	206Pb*/238U, where * = radiogenic
I	±1σ uncertainity
J	207Pb*/235U, where * = radiogenic
K	±1σ uncertainity
L	207Pb*/206Pb*, where * = radiogenic
M	±1σ uncertainity
N	UO2/ U measured in the grain
O	±1σ uncertainity in UO2/U
P	Th/U measured in the grain
Q	±1σ uncertainity in Th/U
R	Concordia error ellipse correlation
S	Common 206Pb/204 ratio used in the Pb correction
T	Common 207Pb/204 ratio used in the Pb correction
U	Common 208Pb/204 ratio used in the Pb correction
V	Pb correction used (204 or 208 indicated)
W	Block size used for the analyses
X	Indicates if any data was rejected

## Sheet: standards
Name	Age (Ma)	Age (Ma)	Age (Ma)	Age (Ma)	Age (Ma)	Age (Ma)							U O/	U O/	Th/	Th/	Correlation	Common	Common	Common	Pb corr.	Blk	Rejected
	206Pb/	206Pb/	207Pb/	207Pb/	207Pb/	207Pb/	206Pb*/	206Pb*/	207Pb*/	207Pb*/	207Pb*/	207Pb*/	U	U	U	U	of Concordia	206Pb/	207Pb/	208Pb/		Size
	238U	238U	235U	235U	206Pb	206Pb	238U	238U	235U	235U	206Pb*	206Pb*					Ellipses	204Pb	204Pb	204Pb
		1 s.e.		1 s.e.		1 s.e.		1 s.e.		1 s.e.		1 s.e.		1 s.e.		1 s.e.
monazite 554 standards
UPbSept2019\ FC1_new@5.ais	1087	56.21	1085	35.35	1082	23.79	0.1837	0.01032	1.912	0.1014	0.07551	0.0008957	6.453	0.0545	0.2281	0.002642	0.9781	18.86	15.62	38.34	(204Pb)	9	[/10]
UPbSept2019\ FC1_new@6.ais	1101	55.93	1111	37.59	1129	46.61	0.1863	0.01029	1.986	0.1105	0.0773	0.001809	6.512	0.04191	0.6286	0.005299	0.911	18.86	15.62	38.34	(204Pb)	9	[/10]
UPbSept2019\ FC1_new@7.ais	1071	57.84	1086	39.7	1117	16.68	0.1806	0.01059	1.914	0.1139	0.07685	0.0006423	6.595	0.06368	0.206	0.002687	0.9901	18.86	15.62	38.34	(204Pb)	9	[/10]
UPbSept2019\ FC1_new@8.ais	1053	51.11	1065	38.07	1091	34.67	0.1774	0.009334	1.854	0.107	0.07583	0.001312	6.538	0.04679	0.2514	0.003115	0.955	18.86	15.62	38.34	(204Pb)	9	[/10]
UPbSept2019\ FC1_new@9.ais	1100	59.62	1111	41.92	1131	48.61	0.1861	0.01097	1.985	0.1232	0.07737	0.001889	6.489	0.08727	0.2759	0.005002	0.9199	18.86	15.62	38.34	(204Pb)	9	[/10]
UPbSept2019\ FC1_new@10.ais	1026	57.79	1029	43.37	1037	31.92	0.1725	0.01051	1.756	0.1177	0.07384	0.001167	6.413	0.06112	0.2641	0.002863	0.974	18.86	15.62	38.34	(204Pb)	9	[/10]
UPbSept2019\ FC1_new@11.ais	1087	56.86	1093	45.6	1104	57.01	0.1836	0.01044	1.933	0.1317	0.07635	0.002177	6.473	0.04277	0.2651	0.00368	0.9115	18.86	15.62	38.34	(204Pb)	9	[/10]
UPbSept2019\ FC1_new@12.ais	1070	57.76	1105	47.83	1173	51.42	0.1806	0.01058	1.969	0.1398	0.07905	0.002054	6.504	0.07292	0.317	0.003814	0.9375	18.86	15.62	38.34	(204Pb)	9	[/10]
UPbSept2019\ FC1_new@14.ais	1060	54.5	1075	38.55	1106	27.8	0.1786	0.009965	1.882	0.1094	0.07643	0.001063	6.475	0.04993	0.21	0.002895	0.971	18.86	15.62	38.34	(204Pb)	9	[/10]
UPbSept2019\ FC1_new@15.ais	1079	51.52	1081	40.03	1084	43.48	0.1823	0.009449	1.9	0.1143	0.07559	0.001639	6.628	0.06106	0.2569	0.002426	0.9358	18.86	15.62	38.34	(204Pb)	9	[/10]
UPbSept2019\ FC1_new@16.ais	1045	54.17	1060	37.97	1091	32.83	0.1759	0.009882	1.84	0.1062	0.07585	0.001243	6.545	0.04481	0.2982	0.006851	0.959	18.86	15.62	38.34	(204Pb)	9	[/10]
UPbSept2019\ FC1_new@17.ais	1066	56.81	1081	38.44	1111	29.06	0.1799	0.0104	1.9	0.1098	0.0766	0.001115	6.449	0.0546	0.6401	0.008204	0.9683	18.86	15.62	38.34	(204Pb)	9	[/10]
UPbSept2019\ FC1_new@18.ais	1051	55.11	1074	43.17	1123	35.76	0.177	0.01006	1.881	0.1225	0.07707	0.001382	6.506	0.03583	0.8197	0.008219	0.9658	18.86	15.62	38.34	(204Pb)	9	[/10]
UPbSept2019\ FC1_new@19.ais	1000	38.15	1035	27.25	1110	21.89	0.1679	0.006912	1.773	0.0744	0.07658	0.0008392	6.734	0.04109	0.208	0.001929	0.9654	18.86	15.62	38.34	(204Pb)	9	[/10]
UPbSept2019\ FC1_new@20.ais	1085	55.46	1078	40.34	1063	36.56	0.1833	0.01018	1.891	0.1149	0.07481	0.00136	6.328	0.022	0.235	0.00263	0.955	18.86	15.62	38.34	(204Pb)	9	[/10]
UPbSept2019\ FC1_new@21.ais	1050	60.9	1028	47.4	983.4	50.32	0.1769	0.01112	1.754	0.1286	0.07191	0.001777	6.049	0.05132	0.2693	0.003752	0.9456	18.86	15.62	38.34	(204Pb)	9	[/10]
UPbSept2019\ FC1_new@22.ais	1102	64.8	1124	49.88	1166	28.17	0.1864	0.01193	2.025	0.1486	0.07875	0.00112	6.469	0.07904	0.8042	0.006936	0.9879	18.86	15.62	38.34	(204Pb)	9	[/10]
UPbSept2019\ FC1_new@23.ais	1130	61.16	1117	35.67	1092	47.87	0.1915	0.0113	2.004	0.1055	0.07589	0.001814	6.38	0.04071	0.2473	0.003471	0.9146	18.86	15.62	38.34	(204Pb)	9	[/10]
UPbSept2019\ FC1_new@24.ais	1085	51.55	1077	37.73	1061	28.02	0.1834	0.009464	1.889	0.1074	0.07473	0.001041	6.33	0.04526	0.2809	0.003902	0.9716	18.86	15.62	38.34	(204Pb)	9	[/10]
UPbSept2019\ FC1_new@25.ais	1115	54.28	1126	37.17	1148	35.62	0.1888	0.01001	2.032	0.111	0.07804	0.001399	6.334	0.05314	0.2894	0.002885	0.9449	18.86	15.62	38.34	(204Pb)	9	[/10]
UPbSept2019\ FC1_new@26.ais	1103	53.49	1103	34.53	1102	27.24	0.1866	0.009846	1.962	0.1007	0.07625	0.001039	6.509	0.04659	0.8128	0.00701	0.9661	18.86	15.62	38.34	(204Pb)	9	[/10]
UPbSept2019\ FC1_new@27.ais	1095	59.34	1072	46.78	1026	45.66	0.1852	0.01091	1.875	0.1325	0.07344	0.001658	6.182	0.03719	0.268	0.002922	0.9553	18.86	15.62	38.34	(204Pb)	9	[/10]
UPbSept2019\ FC1_new@28.ais	1103	58.81	1091	38.71	1065	42.04	0.1867	0.01083	1.927	0.1116	0.07488	0.001565	6.286	0.04334	0.263	0.003037	0.9349	18.86	15.62	38.34	(204Pb)	9	[/10]
UPbSept2019\ FC1_new@29.ais	1120	60.88	1116	40.28	1109	15.85	0.1897	0.01124	2.002	0.1191	0.07653	0.000607	6.249	0.03829	0.3225	0.002297	0.9911	18.86	15.62	38.34	(204Pb)	9	[/10]
UPbSept2019\ FC1_new@30.ais	1112	57.9	1095	39.55	1060	26.31	0.1883	0.01067	1.939	0.1145	0.07467	0.0009764	6.322	0.03604	0.2673	0.002492	0.9753	18.86	15.62	38.34	(204Pb)	9	[/10]
UPbSept2019\ gv02_as3@1.ais	1107	48.7	1104	36.48	1097	26.89	0.1874	0.00897	1.965	0.1065	0.07606	0.001022	6.879	0.08655	0.282	0.002017	0.973	18.86	15.62	38.34	(204Pb)	9	[/10]
UPbSept2019\ AS3_1@2.ais	1161	62.62	1133	41.12	1080	22.28	0.1974	0.01163	2.053	0.1237	0.07543	0.0008375	6.558	0.06099	0.2864	0.001769	0.9829	18.86	15.62	38.34	(204Pb)	9	[/10]
UPbSept2019\ AS3_1@1.ais	1163	56.77	1140	34.93	1098	20.22	0.1977	0.01055	2.075	0.1058	0.07611	0.0007691	6.578	0.05463	0.2878	0.002478	0.9822	18.86	15.62	38.34	(204Pb)	9	[/10]
UPbSept2019\ AS3_6@2.ais	1136	61.26	1126	46.08	1106	46.33	0.1928	0.01133	2.031	0.1376	0.07641	0.001771	6.469	0.0728	0.3156	0.004367	0.9425	18.86	15.62	38.34	(204Pb)	9	[/10]
UPbSept2019\ AS3_3@1.ais	1153	59.71	1136	38.71	1103	16.84	0.1959	0.01108	2.061	0.1167	0.0763	0.0006426	6.571	0.05762	0.2948	0.006977	0.9889	18.86	15.62	38.34	(204Pb)	9	[/10]
UPbSept2019\ AS3_4@1.ais	1165	53.86	1127	38.58	1055	28.2	0.1981	0.01001	2.035	0.1153	0.0745	0.001043	6.509	0.03895	0.2962	0.001987	0.9723	18.86	15.62	38.34	(204Pb)	9	[/10]
UPbSept2019\ AS3_GV03_1@1.ais	1170	68.94	1140	46.47	1084	55.42	0.199	0.01282	2.074	0.1407	0.07558	0.002089	6.298	0.0676	0.1806	0.003142	0.914	18.86	15.62	38.34	(204Pb)	9	[/10]
UPbSept2019\ AS3_GV03_1@2.ais	1174	66.66	1174	55.17	1174	74.55	0.1998	0.01241	2.179	0.1727	0.07909	0.00298	6.205	0.06196	0.1839	0.004759	0.8858	18.86	15.62	38.34	(204Pb)	9	[/10]
UPbSept2019\ AS3_GV03_1@3.ais	1131	55.01	1111	40.82	1073	37.21	0.1919	0.01017	1.988	0.1201	0.07516	0.001392	6.407	0.0394	0.3155	0.003055	0.955	18.86	15.62	38.34	(204Pb)	9	[/10]
UPbSept2019\ AS3_GV03_3@1.ais	1107	51.59	1104	34.6	1100	20.24	0.1873	0.009502	1.968	0.1011	0.0762	0.0007709	6.231	0.04059	0.3316	0.00622	0.9805	18.86	15.62	38.34	(204Pb)	9	[/10]
UPbSept2019\ AS3_GV03_3@2.ais	1112	55.45	1102	36.46	1082	19.2	0.1882	0.01022	1.96	0.1063	0.07552	0.000723	6.046	0.04006	0.4483	0.006104	0.9844	18.86	15.62	38.34	(204Pb)	9	[/10]
UPbSept2019\ AS3_GV01_1@1.ais	1107	54.62	1092	36.18	1061	40.87	0.1874	0.01006	1.931	0.1044	0.07473	0.001518	6.358	0.02826	0.3371	0.002805	0.929	18.86	15.62	38.34	(204Pb)	9	[/10]
UPbSept2019\ AS3_GV01_1@2.ais	1111	53.91	1079	40.38	1015	41.91	0.1881	0.009936	1.894	0.1151	0.07303	0.001511	6.342	0.04007	0.3449	0.002506	0.9432	18.86	15.62	38.34	(204Pb)	9	[/10]
UPbSept2019\ AS3_GV01_1@3.ais	1137	54.49	1100	35.49	1027	24.66	0.1929	0.01008	1.954	0.1032	0.07346	0.0008955	6.312	0.03753	0.332	0.003197	0.9731	18.86	15.62	38.34	(204Pb)	9	[/10]
UPbSept2019\ AS3_GV01_2@1.ais	1074	52.81	1086	35.66	1111	15.47	0.1812	0.009677	1.914	0.1023	0.07659	0.0005933	6.328	0.03602	0.4059	0.008008	0.9895	18.86	15.62	38.34	(204Pb)	9	[/10]
UPbSept2019\ AS3_GV02_01@1.ais	1094	47.26	1089	30.85	1080	10.79	0.185	0.008687	1.924	0.08883	0.07544	0.0004056	6.656	0.06286	0.5572	0.005762	0.9935	18.86	15.62	38.34	(204Pb)	9	[/10]
UPbSept2019\ AS3_GV02_01@2.ais	1114	55.09	1106	36.08	1088	13.8	0.1887	0.01016	1.971	0.1056	0.07574	0.0005215	6.643	0.08195	0.4163	0.003175	0.9918	18.86	15.62	38.34	(204Pb)	9	[/10]
UPbSept2019\ AS3_GV02_02@1.ais	1141	58.26	1116	40.97	1067	36.63	0.1936	0.01079	2	0.1211	0.07493	0.001365	6.529	0.06723	0.3132	0.003864	0.9542	18.86	15.62	38.34	(204Pb)	9	[/10]
UPbSept2019\ AS3_GV02_02@2.ais	1148	58.33	1141	44.87	1126	42.97	0.195	0.01081	2.076	0.1359	0.0772	0.001665	6.552	0.0674	0.2641	0.004606	0.9498	18.86	15.62	38.34	(204Pb)	9	[/10]
UPbSept2019\ AS3_GV02_03@1.ais	1112	52.68	1090	34.81	1047	14.39	0.1882	0.00971	1.926	0.1003	0.07422	0.0005297	6.618	0.0866	0.2993	0.001111	0.9906	18.86	15.62	38.34	(204Pb)	9	[/10]
UPbSept2019\ AS3_GV02_03@2.ais	1110	46.4	1097	32.24	1072	10.97	0.1878	0.00855	1.946	0.09355	0.07514	0.0004102	6.613	0.06054	0.2497	0.001583	0.9947	18.86	15.62	38.34	(204Pb)	9	[/10]
UPbSept2019\ AS3_GV02_03@3.ais	1133	54.29	1112	35.94	1072	11.53	0.1921	0.01004	1.99	0.1058	0.07512	0.0004311	6.622	0.07642	0.2163	0.001142	0.9942	18.86	15.62	38.34	(204Pb)	9	[/10]
monazite R33 standards
UPbSept2019\ R33_new@1.ais	392.3	24.67	378.6	38.85	295.8	233.2	0.06274	0.004068	0.4519	0.05555	0.05224	0.005338	6.554	0.06821	0.2026	0.006998	0.5567	18.86	15.62	38.34	(206/8Pb)	9	[/10]
UPbSept2019\ R33_new@2.ais	409.2	27.15	371.4	42.86	141.5	332.5	0.06554	0.004487	0.4416	0.06085	0.04887	0.006923	6.381	0.08015	0.2193	0.005308	0.1912	18.86	15.62	38.34	(206/8Pb)	9	[/10]
UPbSept2019\ R33_new@3.ais	401.7	23.19	410.9	40.2	463.1	243.1	0.06429	0.003828	0.4988	0.05934	0.05627	0.006172	6.565	0.06471	0.2911	0.004395	0.3999	18.86	15.62	38.34	(206/8Pb)	9	[/10]
UPbSept2019\ R33_new@4.ais	411.7	24.13	442.4	36.95	605.6	177.9	0.06595	0.00399	0.5461	0.05626	0.06006	0.00494	6.567	0.06352	0.3816	0.004763	0.6025	18.86	15.62	38.34	(206/8Pb)	9	[/10]
UPbSept2019\ R33_new@5.ais	421.8	25.18	452.7	35.34	612.5	177.6	0.06763	0.00417	0.5618	0.05436	0.06025	0.004953	6.479	0.07764	0.2075	0.00396	0.5371	18.86	15.62	38.34	(206/8Pb)	9	[/10]
UPbSept2019\ R33_new@6.ais	414.4	22.36	416.9	34.35	431	168.1	0.0664	0.003699	0.5078	0.051	0.05546	0.004184	6.538	0.08374	0.3162	0.005124	0.6704	18.86	15.62	38.34	(206/8Pb)	9	[/10]
UPbSept2019\ R33_new@7.ais	408.1	25.59	419.5	34.83	482.9	135.3	0.06535	0.004229	0.5116	0.05184	0.05678	0.003478	6.529	0.07558	0.2756	0.005132	0.8162	18.86	15.62	38.34	(206/8Pb)	9	[/10]
UPbSept2019\ R33_new@8.ais	409.2	20.37	418.3	25.37	468.8	146.3	0.06554	0.003366	0.5098	0.03773	0.05642	0.003728	6.553	0.06802	0.3734	0.005112	0.4931	18.86	15.62	38.34	(206/8Pb)	9	[/10]
UPbSept2019\ R33_new@9.ais	405	21.75	408	32.88	425.4	177.2	0.06483	0.003593	0.4946	0.0484	0.05533	0.004395	6.402	0.06541	0.3218	0.005799	0.5842	18.86	15.62	38.34	(206/8Pb)	9	[/10]
UPbSept2019\ R33_new@10.ais	427.1	22.36	441.8	25.92	519.4	136.7	0.06849	0.003705	0.5451	0.03944	0.05773	0.003596	6.485	0.07297	0.3228	0.003191	0.5468	18.86	15.62	38.34	(206/8Pb)	9	[/10]
UPbSept2019\ R33_new@11.ais	413.8	23.44	401.2	27.62	329.7	149.5	0.06629	0.003877	0.4846	0.04038	0.05302	0.003495	6.468	0.05373	0.3658	0.00476	0.6174	18.86	15.62	38.34	(206/8Pb)	9	[/10]
UPbSept2019\ R33_new@12.ais	443	23.26	462.6	35.12	561.2	142.4	0.07113	0.003865	0.5771	0.05455	0.05884	0.003844	6.364	0.06474	0.3163	0.004234	0.7418	18.86	15.62	38.34	(206/8Pb)	9	[/10]
UPbSept2019\ R33_new@13.ais	425.1	23.33	402.1	43.01	272.6	223.8	0.06816	0.003866	0.4859	0.06294	0.05171	0.00505	6.477	0.07437	0.2113	0.004137	0.7115	18.86	15.62	38.34	(206/8Pb)	9	[/10]
UPbSept2019\ R33_new@14.ais	431.6	27.65	416.6	45.38	334.1	213.4	0.06925	0.004586	0.5072	0.06737	0.05313	0.005001	6.476	0.0647	0.207	0.003796	0.7483	18.86	15.62	38.34	(206/8Pb)	9	[/10]
UPbSept2019\ R33_new@15.ais	435.7	24.38	448.9	26.65	517.2	129.3	0.06992	0.004047	0.5559	0.04084	0.05767	0.003396	6.337	0.03387	0.3232	0.004703	0.621	18.86	15.62	38.34	(206/8Pb)	9	[/10]
UPbSept2019\ R33_new@16.ais	420.5	21.92	439.7	31.21	541.6	150.5	0.06741	0.00363	0.542	0.04739	0.05831	0.004014	6.276	0.05593	0.2471	0.004261	0.6167	18.86	15.62	38.34	(206/8Pb)	9	[/10]
UPbSept2019\ R33_new@17.ais	432.5	25.57	463.1	25.94	617.4	141.4	0.0694	0.004241	0.5778	0.04031	0.06039	0.003955	6.438	0.04851	0.3199	0.003422	0.5056	18.86	15.62	38.34	(206/8Pb)	9	[/10]
UPbSept2019\ R33_new@18.ais	418.1	20.43	381.1	33.33	162.2	190.6	0.06701	0.003382	0.4555	0.04778	0.0493	0.004019	6.361	0.038	0.1822	0.003511	0.652	18.86	15.62	38.34	(206/8Pb)	9	[/10]
UPbSept2019\ R33_new@19.ais	433.5	26.86	420	31.93	346.8	161.6	0.06956	0.004456	0.5123	0.04756	0.05342	0.003817	6.467	0.08235	0.3288	0.00749	0.6402	18.86	15.62	38.34	(206/8Pb)	9	[/10]
UPbSept2019\ R33_new@20.ais	420.3	29.39	348	36.76	-1	0.004475	0.06737	0.004866	0.4088	0.05101	0.04401	0.004475	6.463	0.09245	0.2058	0.004425	0.5797	18.86	15.62	38.34	(206/8Pb)	9	[/10]
UPbSept2019\ R33_new@21.ais	417.9	22.21	444	26.86	581.6	143.8	0.06697	0.003676	0.5485	0.04096	0.05939	0.003931	6.447	0.04108	0.1851	0.002691	0.5133	18.86	15.62	38.34	(206/8Pb)	9	[/10]
UPbSept2019\ R33_new@22.ais	435	24.21	434.2	28.54	430	155.6	0.06981	0.004018	0.5337	0.04311	0.05544	0.003871	6.315	0.05065	0.3142	0.004985	0.5337	18.86	15.62	38.34	(206/8Pb)	9	[/10]
UPbSept2019\ R33_new@23.ais	416.3	23.33	444.1	28	590.4	121.5	0.06672	0.00386	0.5486	0.04271	0.05964	0.003343	6.553	0.05741	0.3645	0.003312	0.6957	18.86	15.62	38.34	(206/8Pb)	9	[/10]
UPbSept2019\ R33_new@24.ais	423.3	24.3	381.4	47.14	134.2	288.1	0.06786	0.004026	0.4558	0.06758	0.04872	0.00597	6.356	0.08544	0.31	0.00966	0.596	18.86	15.62	38.34	(206/8Pb)	9	[/10]
Plesovice monazite standards
UPbSept2019\ plesovice@1.ais	330.6	16.91	342.6	16.68	424.2	58.73	0.05263	0.00276	0.4013	0.02302	0.0553	0.001456	6.584	0.05602	0.03891	0.000828	0.8889	18.86	15.62	38.34	(206/8Pb)	9	[/10]
UPbSept2019\ plesovice@2.ais	332.1	20.01	345.1	20.41	433.2	72.42	0.05287	0.003268	0.4047	0.02824	0.05552	0.001805	6.492	0.05438	0.0409	0.0007715	0.8848	18.86	15.62	38.34	(206/8Pb)	9	[/10]
UPbSept2019\ plesovice@3.ais	322.3	17.33	320.2	14.09	305	53.88	0.05126	0.002826	0.3707	0.01902	0.05245	0.00124	6.545	0.03516	0.04209	0.001147	0.9037	18.86	15.62	38.34	(206/8Pb)	9	[/10]
UPbSept2019\ plesovice@4.ais	334.3	18.48	341.6	16.28	391.8	70.44	0.05323	0.00302	0.4	0.02245	0.0545	0.001711	6.522	0.03507	0.04441	0.000676	0.8453	18.86	15.62	38.34	(206/8Pb)	9	[/10]
UPbSept2019\ plesovice@5.ais	328.9	19.05	339.6	22.12	414	77.58	0.05234	0.003109	0.3972	0.03044	0.05504	0.00191	6.548	0.06235	0.03942	0.0008616	0.9003	18.86	15.62	38.34	(206/8Pb)	9	[/10]
UPbSept2019\ plesovice@6.ais	331.1	18.68	334.5	18.32	358.7	89.32	0.0527	0.003051	0.3902	0.02509	0.05371	0.002125	6.478	0.05599	0.03852	0.0006715	0.7951	18.86	15.62	38.34	(206/8Pb)	9	[/10]
91500 monazite standards
UPbSept2019\ 91500_new@14.ais	1043	55.65	1033	57.04	1011	109.1	0.1756	0.01015	1.765	0.1553	0.0729	0.003923	6.464	0.08383	0.1583	0.003423	0.805	18.86	15.62	38.34	(206/8Pb)	9	[/10]
UPbSept2019\ 91500_new@10.ais	1070	64.15	1060	47.45	1042	74.62	0.1805	0.01175	1.841	0.1328	0.074	0.002736	6.406	0.0751	0.1608	0.00301	0.8596	18.86	15.62	38.34	(206/8Pb)	9	[/10]
UPbSept2019\ 91500_new@11.ais	1119	65.67	1102	52.59	1068	80.66	0.1896	0.01212	1.96	0.1533	0.07498	0.003009	6.31	0.1365	0.1542	0.006509	0.8594	18.86	15.62	38.34	(206/8Pb)	9	[/10]

## Sheet: TT07
Name	Age (Ma)	Age (Ma)	Age (Ma)	Age (Ma)	Age (Ma)	Age (Ma)							U O/	U O/	Th/	Th/	Correlation	Common	Common	Common	Pb corr.	Blk	Rejected
	206Pb/	206Pb/	207Pb/	207Pb/	207Pb/	207Pb/	206Pb*/	206Pb*/	207Pb*/	207Pb*/	207Pb*/	207Pb*/	U	U	U	U	of Concordia	206Pb/	207Pb/	208Pb/		Size
	238U	238U	235U	235U	206Pb	206Pb	238U	238U	235U	235U	206Pb*	206Pb*					Ellipses	204Pb	204Pb	204Pb
		1 s.e.		1 s.e.		1 s.e.		1 s.e.		1 s.e.		1 s.e.		1 s.e.		1 s.e.
UPbSept2019\ TT07_30@1.ais	274.2	15.89	307.4	37.55	567.2	270.4	0.04346	0.002572	0.3535	0.05006	0.059	0.00733	6.279	0.04066	0.3581	0.02032	0.4844	18.86	15.62	38.34	(206/8Pb)	9	[/10]
UPbSept2019\ TT07_30@2.ais	266.1	15.56	265.3	16.44	258.7	106	0.04214	0.002516	0.2986	0.02102	0.0514	0.00237	6.383	0.06231	0.05828	0.002142	0.7607	18.86	15.62	38.34	(206/8Pb)	9	[/10]
UPbSept2019\ TT07_20@1.ais	279.5	13.62	302	18.21	480.4	107.7	0.04431	0.002207	0.3465	0.02414	0.05671	0.002764	6.339	0.06027	0.08613	0.007523	0.7147	18.86	15.62	38.34	(206/8Pb)	9	[/10]
UPbSept2019\ TT07_20@2.ais	266.1	14.01	269.1	23.1	295.5	177.7	0.04214	0.002265	0.3035	0.02966	0.05223	0.004065	6.39	0.04697	0.1167	0.008393	0.6075	18.86	15.62	38.34	(206/8Pb)	9	[/10]
UPbSept2019\ TT07_1@1.ais	305.7	27.81	370.9	35.78	801.7	182.5	0.04856	0.004524	0.4409	0.05078	0.06585	0.005737	5.506	0.1022	0.1845	0.01109	0.6688	18.86	15.62	38.34	(206/8Pb)	9	[/10]
UPbSept2019\ TT07_1@2.ais	285.2	16.13	285.1	15.94	284.3	101.1	0.04524	0.002616	0.3242	0.02079	0.05197	0.002298	6.395	0.08045	0.1619	0.004382	0.7416	18.86	15.62	38.34	(206/8Pb)	9	[/10]
UPbSept2019\ TT07_2@1.ais	261.2	15.22	304.7	19.6	652.9	77.76	0.04135	0.002459	0.35	0.02606	0.06139	0.002224	6.6	0.06475	0.09741	0.004107	0.8771	18.86	15.62	38.34	(206/8Pb)	9	[/10]
UPbSept2019\ TT07_22@1.ais	329.7	25.9	353.7	22.27	514.4	106.8	0.05248	0.004229	0.4168	0.03108	0.0576	0.0028	6.273	0.04915	0.08936	0.001825	0.8064	18.86	15.62	38.34	(206/8Pb)	9	[/10]
UPbSept2019\ TT07_4@2.ais	266.9	16.67	271.6	15.48	312.3	44.35	0.04228	0.002695	0.3067	0.01992	0.05262	0.001026	6.318	0.02993	0.02927	0.0003192	0.9543	18.86	15.62	38.34	(206/8Pb)	9	[/10]
UPbSept2019\ TT07_21@1.ais	270	16.28	261.5	14.98	186.4	95.14	0.04277	0.002634	0.2938	0.01909	0.04981	0.002036	6.265	0.04164	0.05042	0.002882	0.7928	18.86	15.62	38.34	(206/8Pb)	9	[/10]
UPbSept2019\ TT07_23@1.ais	274.7	17.11	296.2	30.44	469.2	223.9	0.04353	0.00277	0.3387	0.04013	0.05643	0.005708	6.281	0.05632	0.2713	0.01453	0.5209	18.86	15.62	38.34	(206/8Pb)	9	[/10]
UPbSept2019\ TT07_23@2.ais	265	15.42	271.8	17.69	330.6	105.8	0.04196	0.002492	0.3069	0.02277	0.05304	0.002475	6.263	0.0312	0.3803	0.004087	0.7778	18.86	15.62	38.34	(206/8Pb)	9	[/10]
UPbSept2019\ TT07_3@1.ais	270.2	16.13	265.2	25.99	220.5	207.3	0.04281	0.002609	0.2984	0.03324	0.05055	0.00453	6.317	0.04821	0.4569	0.005699	0.5959	18.86	15.62	38.34	(206/8Pb)	9	[/10]
UPbSept2019\ TT07_4@1.ais	276.1	13.28	280.2	13.48	314.3	37.82	0.04376	0.00215	0.3177	0.01749	0.05266	0.0008756	6.367	0.0298	0.02877	0.0003067	0.9553	18.86	15.62	38.34	(206/8Pb)	9	[/10]

## Sheet: TT08
Name	Age (Ma)	Age (Ma)	Age (Ma)	Age (Ma)	Age (Ma)	Age (Ma)							U O/	U O/	Th/	Th/	Correlation	Common	Common	Common	Pb corr.	Blk	Rejected
	206Pb/	206Pb/	207Pb/	207Pb/	207Pb/	207Pb/	206Pb*/	206Pb*/	207Pb*/	207Pb*/	207Pb*/	207Pb*/	U	U	U	U	of Concordia	206Pb/	207Pb/	208Pb/		Size
	238U	238U	235U	235U	206Pb	206Pb	238U	238U	235U	235U	206Pb*	206Pb*					Ellipses	204Pb	204Pb	204Pb
		1 s.e.		1 s.e.		1 s.e.		1 s.e.		1 s.e.		1 s.e.		1 s.e.		1 s.e.
UPbSept2019\ TT08_8@1.ais	525.7	24.91	558.3	23.99	693.5	62.1	0.08497	0.004193	0.733	0.04095	0.06257	0.001823	6.16	0.03604	0.009525	0.0005284	0.8538	18.86	15.62	38.34	(206/8Pb)	9	[/10]
UPbSept2019\ TT08_9@1.ais	589.2	33.8	572.3	37.16	505.7	124.6	0.0957	0.005745	0.757	0.06429	0.05737	0.003249	6.268	0.03577	0.387	0.006621	0.7463	18.86	15.62	38.34	(206/8Pb)	9	[/10]
UPbSept2019\ TT08_37@1.ais	355.7	25.27	315.4	44.42	27.36	348.7	0.05672	0.004143	0.3642	0.05968	0.04657	0.006771	6.15	0.08881	0.2619	0.01201	0.4612	18.86	15.62	38.34	(206/8Pb)	9	[/10]
UPbSept2019\ TT08_44@1.ais	708.9	32.3	719.2	27.12	751.4	33.22	0.1162	0.005593	1.031	0.05424	0.0643	0.001011	6.46	0.048	0.1246	0.001761	0.9552	18.86	15.62	38.34	(206/8Pb)	9	[/10]
UPbSept2019\ TT08_45@1.ais	574.3	28.72	585.2	42.75	627.8	181.2	0.09318	0.00487	0.7795	0.07492	0.06068	0.0051	6.373	0.04861	0.2095	0.01281	0.488	18.86	15.62	38.34	(206/8Pb)	9	[/10]
UPbSept2019\ TT08_46@1.ais	326.3	15.84	349	34.71	502.5	217.2	0.05193	0.002585	0.4101	0.0482	0.05729	0.005652	6.413	0.04457	0.3581	0.01356	0.5604	18.86	15.62	38.34	(206/8Pb)	9	[/10]
UPbSept2019\ TT08_48@1.ais	367.1	19.06	390.2	28.75	529.3	148.2	0.0586	0.00313	0.4685	0.04158	0.05799	0.003923	6.502	0.06979	0.1839	0.01085	0.6489	18.86	15.62	38.34	(206/8Pb)	9	[/10]
UPbSept2019\ TT08_49@1.ais	340.4	18.83	356	16.18	459.1	56.74	0.05423	0.00308	0.42	0.02263	0.05617	0.001437	6.351	0.0429	0.001828	0.0001876	0.8945	18.86	15.62	38.34	(206/8Pb)	9	[/10]
UPbSept2019\ TT08_25@1.ais	334.7	18.29	348.8	19.35	443.7	96.37	0.05329	0.002988	0.4099	0.02686	0.05578	0.002418	6.389	0.03903	0.1148	0.002019	0.7566	18.86	15.62	38.34	(206/8Pb)	9	[/10]
UPbSept2019\ TT08_25@2.ais	347.1	19.1	352.7	18.14	389.7	74.15	0.05532	0.003127	0.4153	0.02528	0.05445	0.001799	6.453	0.06341	0.116	0.002526	0.8442	18.86	15.62	38.34	(206/8Pb)	9	[/10]
UPbSept2019\ TT08_26@1.ais	314.6	18.75	315.4	19.45	321.5	81.71	0.05001	0.003055	0.3643	0.02613	0.05283	0.0019	6.426	0.05749	0.06385	0.002606	0.8653	18.86	15.62	38.34	(206/8Pb)	9	[/10]
UPbSept2019\ TT08_26@2.ais	313	17.63	309.7	17.45	285.1	66.9	0.04975	0.002871	0.3566	0.02331	0.05199	0.001521	6.246	0.04457	0.08314	0.002532	0.8943	18.86	15.62	38.34	(206/8Pb)	9	[/10]
UPbSept2019\ TT08_27@1.ais	320.8	18.24	321	16.87	322.1	34.67	0.05102	0.002974	0.3718	0.0228	0.05284	0.0008065	6.424	0.04366	0.006135	0.0001727	0.9687	18.86	15.62	38.34	(206/8Pb)	9	[/10]
UPbSept2019\ TT08_28@1.ais	459.4	28.37	472.4	25.8	535.7	38.24	0.07387	0.004725	0.5924	0.04046	0.05816	0.001016	6.363	0.06043	0.03934	0.0006868	0.9672	18.86	15.62	38.34	(206/8Pb)	9	[/10]
UPbSept2019\ TT08_28@2.ais	473	23.94	474.2	21.35	480.4	51.41	0.07613	0.003997	0.5953	0.03354	0.05671	0.001319	6.442	0.04175	0.04027	0.0005111	0.911	18.86	15.62	38.34	(206/8Pb)	9	[/10]

## Sheet: TT48
Name	Age (Ma)	Age (Ma)	Age (Ma)	Age (Ma)	Age (Ma)	Age (Ma)							U O/	U O/	Th/	Th/	Correlation	Common	Common	Common	Pb corr.	Blk	Rejected
	206Pb/	206Pb/	207Pb/	207Pb/	207Pb/	207Pb/	206Pb*/	206Pb*/	207Pb*/	207Pb*/	207Pb*/	207Pb*/	U	U	U	U	of Concordia	206Pb/	207Pb/	208Pb/		Size
	238U	238U	235U	235U	206Pb	206Pb	238U	238U	235U	235U	206Pb*	206Pb*					Ellipses	204Pb	204Pb	204Pb
		1 s.e.		1 s.e.		1 s.e.		1 s.e.		1 s.e.		1 s.e.		1 s.e.		1 s.e.
UPbSept2019\ TT48_2@1.ais	282.1	18.23	288.2	18.66	338.1	47.88	0.04474	0.002955	0.3283	0.02441	0.05322	0.001125	6.06	0.02613	0.03886	0.000895	0.9616	18.86	15.62	38.34	(206/8Pb)	9	[/10]
UPbSept2019\ TT48_3@1.ais	285.1	15.04	291.9	24.11	346.8	153.9	0.04522	0.002439	0.3331	0.03165	0.05342	0.003634	6.412	0.06895	0.09056	0.009253	0.713	18.86	15.62	38.34	(206/8Pb)	9	[/10]
UPbSept2019\ TT48_4@1.ais	434.7	43	774.6	81.27	1941	155	0.06976	0.007136	1.144	0.1716	0.119	0.01031	6.208	0.1021	0.2142	0.01746	0.8294	18.86	15.62	38.34	(206/8Pb)	9	[/10]
UPbSept2019\ TT48_5@1.ais	284.7	17.42	283.8	15.29	276.4	17.52	0.04516	0.002824	0.3225	0.01992	0.0518	0.0003962	6.298	0.05608	0.008721	0.0004016	0.9925	18.86	15.62	38.34	(206/8Pb)	9	[/10]
UPbSept2019\ TT48_6@1.ais	283.6	19.92	288.8	21.35	331.6	109.6	0.04497	0.003229	0.3291	0.02795	0.05307	0.002565	6.302	0.0588	0.08705	0.00235	0.8227	18.86	15.62	38.34	(206/8Pb)	9	[/10]
UPbSept2019\ TT48_6@2.ais	276.2	15.75	280.7	24.25	318.2	163.3	0.04377	0.00255	0.3184	0.03148	0.05275	0.003789	6.351	0.03484	0.07118	0.00548	0.6953	18.86	15.62	38.34	(206/8Pb)	9	[/10]
UPbSept2019\ TT48_7@1.ais	289.3	16.49	323.3	25.71	576.1	185.6	0.0459	0.002675	0.3749	0.03481	0.05925	0.005057	6.289	0.05512	0.04904	0.005825	0.437	18.86	15.62	38.34	(206/8Pb)	9	[/10]
UPbSept2019\ TT48_8@1.ais	278.2	15.2	282	15.37	313.8	46.48	0.0441	0.002463	0.3201	0.01999	0.05265	0.001076	6.406	0.03086	0.07357	0.0005517	0.9464	18.86	15.62	38.34	(206/8Pb)	9	[/10]

## Sheet: TT49
Name	Age (Ma)	Age (Ma)	Age (Ma)	Age (Ma)	Age (Ma)	Age (Ma)							U O/	U O/	Th/	Th/	Correlation	Common	Common	Common	Pb corr.	Blk	Rejected
	206Pb/	206Pb/	207Pb/	207Pb/	207Pb/	207Pb/	206Pb*/	206Pb*/	207Pb*/	207Pb*/	207Pb*/	207Pb*/	U	U	U	U	of Concordia	206Pb/	207Pb/	208Pb/		Size
	238U	238U	235U	235U	206Pb	206Pb	238U	238U	235U	235U	206Pb*	206Pb*					Ellipses	204Pb	204Pb	204Pb
		1 s.e.		1 s.e.		1 s.e.		1 s.e.		1 s.e.		1 s.e.		1 s.e.		1 s.e.
UPbSept2019\ TT49_1@1.ais	275.2	16.34	272.4	18.13	248.8	80.4	0.04362	0.002646	0.3078	0.02335	0.05118	0.001788	6.219	0.03838	0.05608	0.0005418	0.8925	18.86	15.62	38.34	(206/8Pb)	9	[/10]
UPbSept2019\ TT49_1@2.ais	280.6	19.75	305.5	26.58	500.3	133.5	0.04449	0.0032	0.351	0.03537	0.05723	0.00347	6.01	0.03226	0.1426	0.004884	0.8036	18.86	15.62	38.34	(206/8Pb)	9	[/10]
UPbSept2019\ TT49_2@1.ais	283.6	13.52	288.9	15.65	331.5	54.84	0.04498	0.002192	0.3291	0.02049	0.05306	0.001283	6.474	0.03982	0.02778	0.0003922	0.9338	18.86	15.62	38.34	(206/8Pb)	9	[/10]
UPbSept2019\ TT49_3@1.ais	282.4	18.08	260.3	19.03	66.53	139.3	0.04477	0.002931	0.2923	0.02422	0.04734	0.00277	6.139	0.03894	0.1686	0.003802	0.7124	18.86	15.62	38.34	(206/8Pb)	9	[/10]
UPbSept2019\ TT49_3@2.ais	275	18.08	294.7	29.99	453.8	196.6	0.04358	0.002927	0.3367	0.03949	0.05604	0.004964	6.161	0.04183	0.1951	0.01038	0.6611	18.86	15.62	38.34	(206/8Pb)	9	[/10]

## Sheet: TT51
Name	Age (Ma)	Age (Ma)	Age (Ma)	Age (Ma)	Age (Ma)	Age (Ma)							U O/	U O/	Th/	Th/	Correlation	Common	Common	Common	Pb corr.	Blk	Rejected
	206Pb/	206Pb/	207Pb/	207Pb/	207Pb/	207Pb/	206Pb*/	206Pb*/	207Pb*/	207Pb*/	207Pb*/	207Pb*/	U	U	U	U	of Concordia	206Pb/	207Pb/	208Pb/		Size
	238U	238U	235U	235U	206Pb	206Pb	238U	238U	235U	235U	206Pb*	206Pb*					Ellipses	204Pb	204Pb	204Pb
		1 s.e.		1 s.e.		1 s.e.		1 s.e.		1 s.e.		1 s.e.		1 s.e.		1 s.e.
UPbSept2019\ TT51_1@1.ais	277.6	16.83	299.8	19.43	476.4	98.15	0.044	0.002726	0.3435	0.02571	0.05661	0.002513	6.227	0.0359	0.1247	0.001755	0.8055	18.86	15.62	38.34	(206/8Pb)	9	[/10]
UPbSept2019\ TT51_2@1.ais	258.9	16.21	248.5	16.58	152	106.1	0.04097	0.002618	0.2773	0.02085	0.04909	0.002222	6.235	0.03646	0.2291	0.004009	0.8	18.86	15.62	38.34	(206/8Pb)	9	[/10]
UPbSept2019\ TT51_2@2.ais	276.5	15.71	290.8	17.34	407.3	81.31	0.04383	0.002543	0.3316	0.02275	0.05488	0.001994	6.149	0.02991	0.02752	0.001052	0.8482	18.86	15.62	38.34	(206/8Pb)	9	[/10]
UPbSept2019\ TT51_3@1.ais	273.7	16.09	269.3	42.48	231	362.3	0.04337	0.002604	0.3037	0.05455	0.05078	0.007968	6.142	0.02979	0.3845	0.0198	0.5214	18.86	15.62	38.34	(206/8Pb)	9	[/10]
UPbSept2019\ TT51_3@2.ais	266.8	16.83	282.5	35.85	414.5	250	0.04225	0.00272	0.3207	0.04663	0.05506	0.006158	6.205	0.05242	0.1056	0.002433	0.6822	18.86	15.62	38.34	(206/8Pb)	9	[/10]
UPbSept2019\ TT51_4@1.ais	275.5	15.17	301.5	27.98	508.1	182	0.04366	0.002456	0.3457	0.03708	0.05743	0.004752	6.324	0.03225	0.1704	0.008297	0.648	18.86	15.62	38.34	(206/8Pb)	9	[/10]
UPbSept2019\ TT51_5@1.ais	267	14.32	265.1	19.44	248.4	131.1	0.04229	0.002315	0.2984	0.02486	0.05117	0.002913	6.27	0.05407	0.06945	0.00441	0.7342	18.86	15.62	38.34	(206/8Pb)	9	[/10]
UPbSept2019\ TT51_5@2.ais	285.9	16.6	272.9	41.57	163	354.8	0.04535	0.002692	0.3084	0.05357	0.04932	0.007483	6.233	0.04235	0.1426	0.01965	0.5174	18.86	15.62	38.34	(206/8Pb)	9	[/10]
UPbSept2019\ TT51_6@1.ais	273	20.73	250.9	55.99	49.05	526.2	0.04327	0.003355	0.2804	0.0706	0.047	0.01036	6.224	0.07156	0.1773	0.02265	0.5345	18.86	15.62	38.34	(206/8Pb)	9	[/10]
UPbSept2019\ TT51_7@1.ais	325.7	18.36	341.9	57.1	453.6	391.8	0.05182	0.002996	0.4003	0.07875	0.05603	0.00989	6.708	0.1268	0.1808	0.02758	0.4787	18.86	15.62	38.34	(206/8Pb)	9	[/10]
UPbSept2019\ TT51_8@1.ais	284.7	23.75	272.5	24.85	169.3	96.21	0.04515	0.003851	0.3078	0.032	0.04945	0.002037	6.246	0.05439	0.05628	0.004262	0.9239	18.86	15.62	38.34	(206/8Pb)	9	[/10]
