# Supplementary material for: Western Carpathian mid-Permian Magmatism: Petrographic, geochemical, and geochronological data
Source: Data Brief. 2021 Apr 20;36:107026. doi: 10.1016/j.dib.2021.107026 (PMC8100068; doi:10.1016/j.dib.2021.107026)
Supplement: Supplementary file 2 [file mmc2.xlsx]

## Sheet: Notes
Explanations for each Tab
Standards	standard data
IR# or TT#	sample number
Column notes for standards tab
A	Standard name_grain number dated
B	207Pb/235U age (Ma)
C	±2σ uncertainity in the 207Pb/235U age
D	206Pb/238U age (Ma)
E	±2σ uncertainity in the 206Pb/238U age
F	207Pb/206Pb age (Ma)
G	±2σ uncertainity in the 206Pb/207Pb age
H	% Discordance between the 207Pb/235U and 207Pb/206 Pb ages
I	% Discordance between the 207Pb/235U and 208Pb/235U ages
J	Best age based on <10% discordance between 207Pb/235U and 208Pb/235U ages
K	±2σ uncertainity in the Best Age
Column notes for samples tab
A	Sample name_grain number dated
B	[U] ppm
C	U/Th
D	207Pb*/235U, where * = radiogenic
E	±2σ uncertainity
F	206Pb*/238U, where * = radiogenic
G	±2σ uncertainity
H	Concordia error ellipse correlation
I	207Pb/235U age (Ma)
J	±2σ uncertainity in the 207Pb/235U age
K	206Pb/238U age (Ma)
L	±2σ uncertainity in the 206Pb/238U age
M	207Pb/206Pb age (Ma)
N	±2σ uncertainity in the 206Pb/207Pb age
O	Best age based on <10% discordance between 207Pb/235U and 208Pb/235U ages; DISC = discordant age and is not reported
P	±2σ uncertainity in the Best Age
Q	% Discordance between the 207Pb/235U and 208Pb/235U ages
R	if core or rim was measured

## Sheet: standards
Source file	FinalAge	FinalAge	FinalAge	FinalAge	FinalAge	FinalAge	% Disc	% Disc	Best Age	2 sig error
	207_235	207_235_Int2SE	206_238	206_238_Int2SE	207_206	207_206_Int2SE	6/38 v 7/6	6/38 v 7/35
GJ1 standard
GJ1_1.FIN2	599.4	5.4	602.5	4.2	584	25	-3.16781	-0.517184	602.5	4.2
GJ1_2.FIN2	596.4	5.6	596.9	4.1	584	28	-2.2089	-0.0838364	596.9	4.1
GJ1_3.FIN2	600.4	7.2	599.5	3.7	590	34	-1.61017	0.1499	599.5	3.7
GJ1_4.FIN2	603.8	6.4	601	4.4	593	30	-1.34907	0.46373	601	4.4
GJ1_5.FIN2	602.4	6.3	603	4.3	587	30	-2.72572	-0.0996016	603	4.3
GJ1_6.FIN2	605.3	5.9	602.6	4.3	601	27	-0.266223	0.44606	602.6	4.3
GJ1_7.FIN2	603	6	600.8	4.4	597	29	-0.636516	0.364842	600.8	4.4
GJ1_8.FIN2	600.1	5.7	597.1	3.6	598	28	0.150502	0.499917	597.1	3.6
GJ1_9.FIN2	603.6	6.4	600.1	3.9	604	32	0.645695	0.579854	600.1	3.9
GJ1_10.FIN2	601.4	5.9	601.6	4.4	589	28	-2.13922	-0.0332557	601.6	4.4
GJ1_11.FIN2	602.5	5.2	602	4.2	598	27	-0.668896	0.0829876	602	4.2
GJ1_12.FIN2	604.1	6	598.9	4.6	643	28	6.85848	0.860785	598.9	4.6
GJ1_13.FIN2	601.8	6.1	599.7	4.2	630	31	4.80952	0.348953	599.7	4.2
GJ1_14.FIN2	596.3	6.9	601.4	4.7	582	35	-3.33333	-0.855274	601.4	4.7
GJ1_15.FIN2	601.1	6.3	599	4.5	609	30	1.64204	0.34936	599	4.5
GJ1_16.FIN2	596.1	6.1	602.3	4.8	558	31	-7.93907	-1.04009	602.3	4.8
GJ1_17.FIN2	605.8	6.5	599.4	4.6	611	32	1.89853	1.05645	599.4	4.6
GJ1_18.FIN2	603.7	6	600.8	4.7	612	29	1.83007	0.480371	600.8	4.7
GJ1_19.FIN2	597.4	6	600.5	5.1	602	31	0.249169	-0.518915	600.5	5.1
GJ1_20.FIN2	600.9	6	599.3	4.4	618	29	3.02589	0.266267	599.3	4.4
GJ1_21.FIN2	601.9	5.8	600.9	4.4	609	29	1.33005	0.166141	600.9	4.4
GJ1_22.FIN2	605.2	6	599.9	4.9	614	28	2.29642	0.875744	599.9	4.9
GJ1_23.FIN2	601.8	6.9	601.3	4.8	592	33	-1.57095	0.0830841	601.3	4.8
GJ1_24.FIN2	603.6	6.4	600.2	5.2	597	34	-0.536013	0.563287	600.2	5.2
GJ1_25.FIN2	603.1	6.3	599.7	4.4	607	30	1.20264	0.563754	599.7	4.4
GJ1_26.FIN2	601.6	6.1	600.8	4.6	603	31	0.364842	0.132979	600.8	4.6
GJ1_27.FIN2	597.8	7.4	601.5	4.9	583	36	-3.17324	-0.618936	601.5	4.9
GJ1_28.FIN2	598.5	6.4	598.1	4.7	612	31	2.27124	0.0668338	598.1	4.7
GJ1_29.FIN2	594.3	6.2	600.3	4.3	573	32	-4.7644	-1.00959	600.3	4.3
GJ1_30.FIN2	606.2	6.6	602.4	4.9	613	32	1.7292	0.626856	602.4	4.9
GJ1_31.FIN2	607	6.4	600	4.8	637	28	5.80848	1.15321	600	4.8
GJ1_32.FIN2	598.6	6.7	598.9	4.8	607	34	1.33443	-0.0501169	598.9	4.8
GJ1_33.FIN2	604	6.8	601.6	4.9	609	31	1.21511	0.397351	601.6	4.9
GJ1_34.FIN2	597.4	7.5	598.7	4.9	583	36	-2.69297	-0.21761	598.7	4.9
GJ1_35.FIN2	600.9	6	602.3	5.5	571	30	-5.48161	-0.232984	602.3	5.5
GJ1_36.FIN2	603.5	5.9	600.4	4.8	592	30	-1.41892	0.51367	600.4	4.8
GJ1_37.FIN2	600.4	6	600	4.5	598	25	-0.334448	0.0666223	600	4.5
GJ1_38.FIN2	603.3	6.2	600.2	4.6	617	31	2.72285	0.513841	600.2	4.6
GJ1_39.FIN2	594.4	6.2	599.8	4.7	575	30	-4.31304	-0.908479	599.8	4.7
GJ1_40.FIN2	609.4	6.4	600.4	5	647	30	7.20247	1.47686	600.4	5
GJ1_41.FIN2	598.7	6.3	601.6	4.2	574	32	-4.80836	-0.484383	601.6	4.2
GJ1_42.FIN2	602.7	6.9	600.3	4.4	620	30	3.17742	0.398208	600.3	4.4
GJ1_43.FIN2	597.5	7.4	599	5.1	599	35	0	-0.251046	599	5.1
GJ1_44.FIN2	604.6	6.7	600.9	5.1	618	32	2.76699	0.611975	600.9	5.1
GJ1_45.FIN2	600.5	6.8	600.3	5.1	589	33	-1.91851	0.0333056	600.3	5.1
GJ1_46.FIN2	599.5	7	601.1	5.3	567	37	-6.01411	-0.266889	601.1	5.3
GJ1_47.FIN2	601.9	6.5	599.6	5.4	592	29	-1.28378	0.382123	599.6	5.4
GJ1_48.FIN2	602.2	6.8	600.5	5.3	600	31	-0.0833333	0.282298	600.5	5.3
GJ1_49.FIN2	602.5	6.4	601.9	4.2	598	32	-0.652174	0.0995851	601.9	4.2
GJ1_50.FIN2	599.1	6.3	597.4	4.9	613	30	2.54486	0.283759	597.4	4.9
GJ1_51.FIN2	601.9	6.6	602.4	4.6	606	32	0.594059	-0.0830703	602.4	4.6
GJ1_52.FIN2	601.5	6.7	597.8	4.8	612	31	2.32026	0.615129	597.8	4.8
GJ1_53.FIN2	601.8	7.1	604.1	5.5	576	33	-4.87847	-0.382187	604.1	5.5
GJ1_54.FIN2	611	6.5	601.9	5.2	625	30	3.696	1.48936	601.9	5.2
GJ1_55.FIN2	593.7	6	598.5	5	556	31	-7.64388	-0.808489	598.5	5
GJ1_56.FIN2	600.7	6	599.3	5	595	30	-0.722689	0.233061	599.3	5
Plesovice standard
Plesovice_1.FIN2	329.6	3.7	327	2	335	30	2.38806	0.788835	327	2
Plesovice_2.FIN2	328.3	3.3	331.6	2.2	296	28	-12.027	-1.00518	331.6	2.2
Plesovice_3.FIN2	335.5	3.9	330.4	2.3	350	32	5.6	1.52012	330.4	2.3
Plesovice_4.FIN2	327.6	4.3	324.3	2.3	335	36	3.19403	1.00733	324.3	2.3
Plesovice_5.FIN2	331.8	3.6	335.2	2.3	324	29	-3.45679	-1.02471	335.2	2.3
Plesovice_6.FIN2	331.4	4.7	329.9	2.5	326	38	-1.19632	0.452625	329.9	2.5
Plesovice_7.FIN2	334.2	3.9	329.8	2.1	358	33	7.87709	1.31658	329.8	2.1
Plesovice_8.FIN2	338.6	3.7	332.2	2.3	366	29	9.23497	1.89014	332.2	2.3
Plesovice_9.FIN2	354	3	345.6	2.2	406	24	14.8768	2.37288	345.6	2.2
Plesovice_10.FIN2	336.3	3	336.9	2.2	315	25	-6.95238	-0.178412	336.9	2.2
Plesovice_11.FIN2	334.1	5.2	334.3	2.6	312	42	-7.14744	-0.0598623	334.3	2.6

## Sheet: IR19A
Sample Name:								207/235		206/238		207/206		Best age
Grain #	[U] ppm	U/Th	207/235	2σ error	206/238	2σ error	RHO	Age Ma	2σ error	Age (Ma)	2σ error	Age (Ma)	2σ error	(Ma)	2σ error	% Discordance
IR19A_1	590.9	8.49	0.2899	0.0059	0.04048	0.00054	0.35202	258.1	4.6	255.8	3.3	294	43	255.8	3.3	0.891127
IR19A_2	415	4.96	0.316	0.0096	0.0435	0.0011	0.20149	278.2	7.4	274.3	6.6	334	73	274.3	6.6	1.40187
IR19A_3	1220	7.51	0.2982	0.0055	0.0437	0.00058	0.43957	264.7	4.3	275.7	3.6	191	38	275.7	3.6	4.15565
IR19A_4	726	3.46	0.3011	0.0061	0.04187	0.00069	0.41253	266.8	4.8	264.4	4.3	303	45	264.4	4.3	0.89955
IR19A_5	795	4.31	0.3037	0.0054	0.04263	0.00063	0.38155	268.9	4.2	269.1	3.9	287	40	269.1	3.9	0.0743771
IR19A_6	788	11.4	0.3247	0.0062	0.04449	0.00064	0.40238	285.2	4.7	280.6	3.9	328	42	280.6	3.9	1.6129
IR19A_7	2290	10.59	0.3103	0.0048	0.0438	0.00052	0.69585	274.1	3.7	276.3	3.2	257	27	276.3	3.2	0.802627
IR19A_8	675	8.65	0.3041	0.0058	0.04351	0.00058	0.35947	269.8	4.6	274.5	3.6	242	42	274.5	3.6	1.74203
IR19A_9	655	8.46	0.344	0.012	0.04199	0.00087	0.41512	299.9	9.2	265.1	5.4	569	71	265.1	5.4	11.6039
IR19A_10	957	9.31	0.297	0.0044	0.04238	0.00038	0.29226	263.8	3.4	267.6	2.3	221	32	267.6	2.3	1.44049
IR19A_11	760	5.51	0.3013	0.0055	0.04232	0.0004	0.35959	267.1	4.2	267.2	2.5	258	37	267.2	2.5	0.0374392
IR19A_12	920	7.1	0.2989	0.0054	0.04218	0.00054	0.40106	265.2	4.2	266.3	3.3	242	40	266.3	3.3	0.414781
IR19A_13	1510	15.8	0.3211	0.0061	0.04382	0.00064	0.47027	282.6	4.7	276.4	3.9	330	37	276.4	3.9	2.19391
IR19A_14	1251	9.23	0.3078	0.0067	0.04354	0.00057	0.4777	272.2	5.2	274.7	3.5	230	42	274.7	3.5	0.918442
IR19A_15	930	4.36	0.2989	0.0076	0.0424	0.00076	0.57867	264.9	5.9	267.6	4.7	234	50	267.6	4.7	1.01925
IR19A_16	867	2.84	0.3081	0.0056	0.04273	0.00045	0.38411	272.4	4.3	269.7	2.8	273	37	269.7	2.8	0.991189
IR19A_17	1098	2.68	0.3133	0.0048	0.04207	0.00048	0.23213	277	3.8	265.6	3	358	37	265.6	3	4.11552
IR19A_18	936	2.04	0.3123	0.0046	0.04264	0.00043	0.26743	275.7	3.6	269.1	2.7	311	36	269.1	2.7	2.39391
IR19A_19	321	2.99	0.3329	0.0085	0.04226	0.0005	0.23462	291	6.5	266.8	3.1	453	57	266.8	3.1	8.31615
IR19A_20	340	2.862	0.3072	0.0068	0.0418	0.00048	0.085165	271.6	5.2	264	3	312	52	264	3	2.79823
IR19A_21	766	4.27	0.3111	0.0059	0.04183	0.00064	0.58206	274.7	4.5	264.1	4	344	37	264.1	4	3.85876
IR19A_22	2330	14.34	0.318	0.01	0.0426	0.0015	0.67924	279.9	7.8	269	9.2	352	57	269	9.2	3.89425	Rim
IR19A_22	156.6	1.032	2.635	0.089	0.1811	0.0048	0.5938	1309	24	1073	26	1692	52	DISC	DISC	36.5839	Core
IR19A_23	948	3.38	0.3116	0.0073	0.04217	0.00071	0.54788	275.1	5.6	266.2	4.4	331	48	266.2	4.4	3.23519
IR19A_24	580	6.19	0.3056	0.0063	0.04189	0.00038	0.08888	270.9	5.1	264.5	2.3	293	48	264.5	2.3	2.3625
IR19A_25	523	6.06	0.3119	0.0064	0.04216	0.00043	0.1121	275.2	4.9	266.2	2.7	318	47	266.2	2.7	3.27035
IR19A_26	376	5.23	0.3134	0.0082	0.04314	0.00071	0.34884	276	6.3	272.2	4.4	288	55	272.2	4.4	1.37681
IR19A_27	530	2.41	0.3022	0.0061	0.0428	0.00061	0.36006	267.7	4.7	270.6	3.7	231	44	270.6	3.7	1.0833
IR19A_28	1709	5.92	0.3087	0.0069	0.04173	0.00061	0.4188	273	5.4	263.5	3.8	326	49	263.5	3.8	3.47985
IR19A_29	512	8.73	0.305	0.012	0.0417	0.0014	0.73744	269.5	9.4	263.6	8.5	305	60	263.6	8.5	2.18924	Rim
IR19A_29	141.5	5.64	0.605	0.023	0.0737	0.0012	0.0086731	481	15	458.4	7.3	556	89	458.4	7.3	4.69854	Core
IR19A_30	724	5.25	0.3092	0.0053	0.04209	0.00043	0.38313	273.2	4.1	265.7	2.6	319	36	265.7	2.6	2.74524
IR19A_31	906	4.76	0.3033	0.0054	0.04255	0.00037	0.24946	268.6	4.2	268.6	2.3	253	40	268.6	2.3	0
IR19A_32	877	4.2	0.3019	0.0052	0.04179	0.00048	0.61741	267.6	4.1	263.9	2.9	287	37	263.9	2.9	1.38266
IR19A_33	1260	2.92	0.2845	0.0062	0.04001	0.00052	0.34426	253.8	4.9	252.8	3.2	254	45	252.8	3.2	0.394011
IR19A_34	554	3.75	0.2962	0.0059	0.04114	0.00047	0.47072	263.6	4.7	259.9	2.9	293	39	259.9	2.9	1.40364
IR19A_35	1920	2.89	0.3318	0.0078	0.04076	0.00045	0.42322	290.4	5.9	257.5	2.8	564	47	257.5	2.8	11.3292
IR19A_36	946	5.17	0.3412	0.0083	0.04281	0.00051	0.12119	297.6	6.2	270.2	3.1	514	46	270.2	3.1	9.20699
IR19A_37	609	2.571	0.3138	0.0092	0.04409	0.00085	0.45671	276.7	7.1	278.1	5.2	273	58	278.1	5.2	0.505963	Rim
IR19A_37	246	1.036	0.566	0.015	0.0733	0.0012	0.39181	454.6	9.7	456.2	7	447	55	456.2	7	0.351958	Core
IR19A_38	617	7.49	0.3444	0.007	0.04288	0.00053	0.19902	300.3	5.3	270.7	3.3	563	52	270.7	3.3	9.85681
IR19A_39	513	2.87	0.3198	0.006	0.04407	0.00046	0.35711	281.3	4.6	278	2.8	321	40	278	2.8	1.17312
IR19A_40	817	2.91	0.2999	0.0055	0.04226	0.00054	0.56224	266.6	4.4	266.8	3.3	279	34	266.8	3.3	0.0750188
IR19A_41	595	8.21	0.2999	0.0047	0.04297	0.00044	0.18143	266.1	3.6	271.2	2.7	244	38	271.2	2.7	1.91657
IR19A_42	814	8.32	0.3101	0.0059	0.04464	0.00057	0.48144	273.9	4.6	281.5	3.5	229	35	281.5	3.5	2.77474

## Sheet: IR19B
Sample Name:								207/235		206/238		207/206		Best age
Grain #	[U] ppm	U/Th	207/235	2σ error	206/238	2σ error	RHO	Age Ma	2σ error	Age (Ma)	2σ error	Age (Ma)	2σ error	(Ma)	2σ error	% Discordance*
IR19B_1	3230	14.9	0.336	0.029	0.0431	0.0041	0.69573	293	22	272	25	460	130	272	25	7.16724
IR19B_2	405	3.01	0.447	0.02	0.0508	0.0017	0.48323	374	14	319	10	699	87	319	10	14.7059
IR19B_3	538	2.12	0.3222	0.0079	0.0407	0.00052	0.44585	283.1	6	257.2	3.2	477	49	257.2	3.2	9.14871
IR19B_4	608	3.28	0.3493	0.0085	0.04406	0.0006	0.26032	303.7	6.3	277.9	3.7	480	56	277.9	3.7	8.49523
IR19B_5	1820	11.5	0.3068	0.0066	0.04317	0.00073	0.56285	272.5	5.4	272.5	4.5	248	43	272.5	4.5	0
IR19B_6	643	7.21	0.2902	0.0049	0.04151	0.00039	0.28969	258.4	3.9	262.2	2.4	206	37	262.2	2.4	1.47059
IR19B_7	1390	8	0.3024	0.0054	0.04187	0.00048	0.44487	268.5	4.1	264.4	3	272	35	264.4	3	1.527
IR19B_8	569	1.91	0.3112	0.0073	0.04236	0.00047	0.44514	274.5	5.6	267.4	2.9	312	46	267.4	2.9	2.58652
IR19B_9	1610	6.4	0.2637	0.0064	0.03616	0.00058	0.29054	237.5	5.2	229	3.6	276	55	229	3.6	3.57895
IR19B_10	1007	6.2	0.2998	0.0071	0.04212	0.00095	0.44121	265.7	5.5	265.9	5.9	250	50	265.9	5.9	0.0752729
IR19B_11	388	3.22	0.2961	0.0085	0.04212	0.00086	0.34586	264.2	7	265.9	5.3	227	61	265.9	5.3	0.643452
IR19B_12	1560	6.86	0.2903	0.0059	0.04106	0.00072	0.54314	258.4	4.7	259.3	4.5	233	39	259.3	4.5	0.348297
IR19B_13	585	2.74	0.3199	0.0078	0.04392	0.00097	0.55867	281.2	5.9	277	6	300	48	277	6	1.4936
IR19B_14	3130	14.62	0.299	0.0072	0.04124	0.00075	0.62562	265.3	5.6	260.5	4.6	290	42	260.5	4.6	1.80927
IR19B_15	1780	8.2	0.2885	0.0048	0.04158	0.0004	0.28787	257.6	3.9	262.6	2.5	189	38	262.6	2.5	1.94099
IR19B_16	1085	6.08	0.2932	0.005	0.04141	0.0006	0.4993	261.2	4	261.5	3.7	244	36	261.5	3.7	0.114855
IR19B_17	1017	3.44	0.3001	0.005	0.04169	0.00059	0.32711	266.9	4.1	263.3	3.7	289	42	263.3	3.7	1.34882
IR19B_18	1050	11.4	0.3061	0.0095	0.04347	0.0009	0.52722	270.8	7.4	274.3	5.5	225	59	274.3	5.5	1.29247
IR19B_19	2260	2.78	0.3353	0.0055	0.04363	0.00055	0.65542	293.3	4.2	275.3	3.4	431	26	275.3	3.4	6.13706
IR19B_20	708	5.76	0.2888	0.0051	0.04141	0.00045	0.29975	257.8	3.9	261.5	2.8	216	37	261.5	2.8	1.43522
IR19B_21	617	1.84	0.2974	0.0056	0.04239	0.00048	0.24381	264	4.4	267.6	3	231	42	267.6	3	1.36364
IR19B_22	836	7.17	0.3167	0.0052	0.04319	0.00047	0.49754	279.1	4	272.5	2.9	326	33	272.5	2.9	2.36474
IR19B_23	1262	4.91	0.2726	0.0051	0.03824	0.00055	0.54721	244.6	4	241.9	3.4	222	34	241.9	3.4	1.10384
IR19B_24	526.8	4.38	0.2904	0.0057	0.04246	0.0004	0.12256	258.5	4.5	268	2.5	179	44	268	2.5	3.67505
IR19B_25	255	2.259	0.3037	0.0079	0.04267	0.0005	0.033625	268.6	6.1	269.3	3.1	245	56	269.3	3.1	0.260611
IR19B_26	511	2.79	0.2968	0.0068	0.04252	0.00068	0.40328	263.4	5.3	268.4	4.2	217	46	268.4	4.2	1.89825
IR19B_27	301	1.668	0.358	0.011	0.04238	0.00056	0.29667	309.4	7.8	267.5	3.4	618	60	267.5	3.4	13.5423
IR19B_28	440	4.7	0.2901	0.0068	0.0413	0.00054	0.28973	258.8	5.2	260.8	3.3	238	49	260.8	3.3	0.772798
IR19B_29	729	7.8	0.2963	0.0061	0.04184	0.00072	0.59381	263.1	4.8	264.1	4.5	259	41	264.1	4.5	0.380084
IR19B_30	1104	1.87	0.2882	0.0069	0.04211	0.00078	0.3568	256.9	5.4	265.9	4.8	195	55	265.9	4.8	3.50331
IR19B_31	400	2.51	0.527	0.015	0.06738	0.00081	0.20986	428.4	9.6	420.3	4.9	470	55	420.3	4.9	1.89076
IR19B_32	489	2.73	0.3159	0.0094	0.04276	0.00083	0.32799	279.2	7.5	269.9	5.1	354	65	269.9	5.1	3.33095
IR19B_33	490	2.228	0.3154	0.0068	0.04459	0.00056	0.34939	277.9	5.2	281.2	3.4	259	45	281.2	3.4	1.18748
IR19B_34	2890	13.3	0.3019	0.0057	0.04298	0.00085	0.515	267.7	4.4	271.2	5.2	262	45	271.2	5.2	1.30743
IR19B_35	578	5.44	0.3089	0.0058	0.04315	0.00047	0.22929	273.5	4.6	272.3	2.9	285	46	272.3	2.9	0.438757
IR19B_36	2030	14.6	0.311	0.012	0.0444	0.0017	0.62598	274	9.6	280	11	265	73	280	11	2.18978
IR19B_37	499	3.754	0.3062	0.0059	0.04439	0.00046	0.27986	270.8	4.6	279.9	2.8	208	41	279.9	2.8	3.36041
IR19B_38	320	2.089	0.3035	0.0077	0.04291	0.00056	0.21142	268.5	6	270.8	3.5	262	53	270.8	3.5	0.856611
IR19B_39	477	1.92	0.3043	0.0062	0.04306	0.00047	0.30308	269.4	4.8	271.7	2.9	263	43	271.7	2.9	0.853749
IR19B_40	1296	5.47	0.2764	0.0045	0.04016	0.00042	0.41241	247.5	3.6	253.8	2.6	210	34	253.8	2.6	2.54545
IR19B_41	606	2.52	0.2808	0.0056	0.04003	0.00042	0.41262	250.9	4.4	253	2.6	248	40	253	2.6	0.836987

## Sheet: IR20A
Sample Name:								207/235		206/238		207/206		Best age
Grain #	[U] ppm	U/Th	207/235	2σ error	206/238	2σ error	RHO	Age Ma	2σ error	Age (Ma)	2σ error	Age (Ma)	2σ error	(Ma)	2σ error	% Discordance
IR20A_1.FIN2	679	1.42	0.3088	0.0093	0.04138	0.00091	0.6056	272.9	7.2	261.4	5.6	377	55	261.4	5.6	4.214
IR20A_2.FIN2	421	2.643	0.2904	0.0064	0.04024	0.00054	0.363	258.4	5	254.3	3.4	295	46	254.3	3.4	1.58669
IR20A_3.FIN2	942	6.24	0.3082	0.0062	0.04209	0.00049	0.41723	272.4	4.8	265.8	3	306	42	265.8	3	2.42291
IR20A_4.FIN2	486	1.449	0.3006	0.0066	0.04019	0.00056	0.30425	266.4	5.2	254	3.4	358	48	254	3.4	4.65465
IR20A_5.FIN2	1040	3.91	0.2938	0.0044	0.04193	0.00041	0.24389	261.4	3.5	264.7	2.5	226	35	264.7	2.5	1.26243
IR20A_6.FIN2	667	5.19	0.2947	0.0058	0.04166	0.00047	0.32894	262.4	4.7	263.1	2.9	249	43	263.1	2.9	0.266768
IR20A_7.FIN2	729	7.05	0.2881	0.0052	0.04034	0.00041	0.16644	256.8	4.1	254.9	2.5	270	42	254.9	2.5	0.739875
IR20A_8.FIN2	1118	3.249	0.3085	0.0048	0.04278	0.00045	0.31909	272.8	3.8	270	2.8	301	37	270	2.8	1.02639
IR20A_9.FIN2	594	4.54	0.2952	0.0059	0.04086	0.00047	0.15938	262.3	4.6	258.2	2.9	289	48	258.2	2.9	1.5631
IR20A_10.FIN2	792	6.78	0.2948	0.0051	0.04218	0.0005	0.54493	262	4	266.3	3.1	236	37	266.3	3.1	1.64122
IR20A_11.FIN2	727	7.92	0.2962	0.0056	0.0418	0.00049	0.32238	263.6	4.3	264	3	264	40	264	3	0.151745
IR20A_12.FIN2	451	2.4	0.3013	0.0075	0.04132	0.00043	0.19468	266.8	5.8	261	2.6	305	55	261	2.6	2.17391
IR20A_13.FIN2	416	4.01	0.3	0.0078	0.04242	0.0006	0.35035	266.5	6.2	267.8	3.7	261	53	267.8	3.7	0.487805
IR20A_14.FIN2	437	3.24	0.2994	0.0069	0.04203	0.00055	0.090168	265.4	5.4	265.3	3.4	272	55	265.3	3.4	0.037679
IR20A_15.FIN2	566	3.48	0.3267	0.0068	0.04132	0.00052	0.40271	286.5	5.2	261	3.2	500	43	261	3.2	8.90052
IR20A_16.FIN2	470	3.72	0.339	0.013	0.04595	0.00073	0.17195	296.1	9.7	289.6	4.5	344	84	289.6	4.5	2.1952
IR20A_17.FIN2	569	4.91	0.2995	0.0084	0.04092	0.00054	0.39599	265.5	6.5	258.5	3.3	308	56	258.5	3.3	2.63653
IR20A_18.FIN2	1259	1.859	0.3008	0.0043	0.04234	0.00035	0.34815	266.8	3.3	267.3	2.2	266	31	267.3	2.2	0.187406
IR20A_19.FIN2	2339	3.85	0.3275	0.0071	0.04163	0.00037	0.44931	287.1	5.4	262.9	2.3	481	42	262.9	2.3	8.42912
IR20A_20.FIN2	569	5.36	0.339	0.028	0.0472	0.0024	0.63375	295	21	297	15	270	140	297	15	0.677966
IR20A_21.FIN2	629	5.28	0.301	0.0064	0.04198	0.00046	0.16783	266.7	5	265.1	2.8	272	48	265.1	2.8	0.599925

## Sheet: IR20B
Sample Name:								207/235		206/238		207/206		Best age
Grain #	[U] ppm	U/Th	207/235	2σ error	206/238	2σ error	RHO	Age Ma	2σ error	Age (Ma)	2σ error	Age (Ma)	2σ error	(Ma)	2σ error	% Discordance
IR20B_1.FIN2	1211	9.5	0.328	0.012	0.0419	0.0012	0.42652	287.8	9.3	264.7	7.6	473	78	264.7	7.6	8.02641
IR20B_5.FIN2	631	2.363	0.725	0.032	0.0668	0.0013	0.4922	552	18	416.7	7.7	1141	76	416.7	7.7	24.5109
IR20B_6.FIN2	1354	3.73	0.861	0.043	0.04137	0.0006	0.42338	625	22	261.3	3.7	2292	73	DISC	DISC	58.192
IR20B_8.FIN2	372	2.122	0.56	0.012	0.07051	0.00094	0.49004	450.1	8	439.2	5.6	471	42	439.2	5.6	2.42168
IR20B_9.FIN2	1657	9.46	0.605	0.046	0.0413	0.001	0.68936	485	31	260.9	6.4	1730	120	DISC	DISC	46.2062
IR20B_10.FIN2	261.2	1.115	0.567	0.017	0.0731	0.0011	0.14936	455	11	454.5	6.4	430	71	454.5	6.4	0.10989
IR20B_11.FIN2	854	5.36	0.544	0.023	0.04223	0.0007	0.31502	440	15	266.6	4.3	1473	75	DISC	DISC	39.4091
IR20B_13.FIN2	257.6	2.873	3.56	0.16	0.2235	0.0089	0.95815	1529	37	1297	47	1869	27	DISC	DISC	30.6046
IR20B_16.FIN2	246	3.87	0.572	0.017	0.0733	0.0012	0.40125	458	11	455.7	7	453	58	455.7	7	0.502183
IR20B_17.FIN2	393	2.811	0.582	0.01	0.07336	0.00074	0.43574	464.7	6.6	456.3	4.5	490	38	456.3	4.5	1.80762
IR20B_18.FIN2	652	6.33	0.3232	0.0067	0.04546	0.00071	0.52808	284.8	5.3	286.5	4.4	267	42	286.5	4.4	0.59691
IR20B_19.FIN2	358	5.24	0.325	0.01	0.04367	0.00072	0.22037	285.4	7.7	275.5	4.4	351	70	275.5	4.4	3.46882
IR20B_20.FIN2	420	1.054	0.666	0.021	0.07243	0.00081	0.38839	516	13	450.7	4.9	794	61	450.7	4.9	12.655
IR20B_23.FIN2	781	3.35	0.827	0.069	0.0725	0.0027	0.87079	607	37	451	16	1280	120	451	16	25.7002
IR20B_25.FIN2	180.6	2.33	0.638	0.037	0.0733	0.0023	0.12011	500	23	456	14	700	140	456	14	8.8
IR20B_26.FIN2	287	2.327	0.563	0.011	0.07402	0.00095	0.4399	452.6	7.3	460.2	5.7	406	39	460.2	5.7	1.67919
							35	87.5
							20	50

## Sheet: TT07
Sample Name:								207/235		206/238		207/206		Best age
Grain #	[U] ppm	U/Th	207/235	2σ error	206/238	2σ error	RHO	Age Ma	2σ error	Age (Ma)	2σ error	Age (Ma)	2σ error	(Ma)	2σ error	% Discordance
TT07_1.FIN2	479	3.47	0.297	0.0067	0.04199	0.00057	0.36843	264.4	5.1	265.2	3.5	259	46	265.2	3.5	0.302572
TT07_2.FIN2	353	4.45	0.2946	0.0067	0.04088	0.0005	0.26257	261.8	5.2	258.3	3.1	286	47	258.3	3.1	1.3369
TT07_3.FIN2	331	3.57	0.305	0.0091	0.04212	0.00065	0.35866	269.8	7	265.9	4	306	62	265.9	4	1.44552
TT07_4.FIN2	441	7.28	0.3123	0.0065	0.04327	0.00053	0.23463	275.6	5.1	273.1	3.3	303	48	273.1	3.3	0.907112
TT07_5.FIN2	837	8.53	0.303	0.0072	0.04135	0.00074	0.44159	268.5	5.6	261.2	4.6	330	59	261.2	4.6	2.71881
TT07_6.FIN2	226.5	5.59	0.3116	0.0087	0.04276	0.00052	0.32751	275.8	6.5	269.9	3.2	304	57	269.9	3.2	2.13923
TT07_7.FIN2	280.6	4.84	0.3022	0.0092	0.04264	0.00074	0.37508	267.5	7.2	269.1	4.6	263	61	269.1	4.6	0.598131
TT07_8.FIN2	514	1.22	0.2983	0.0052	0.04161	0.00047	0.28219	264.7	4.1	262.8	2.9	279	39	262.8	2.9	0.717794
TT07_9.FIN2	352	5.11	0.287	0.0058	0.03996	0.00036	0.2545	255.8	4.6	252.5	2.3	281	44	252.5	2.3	1.29007
TT07_10.FIN2	581	3.91	0.3012	0.0077	0.04184	0.00073	0.3922	267.1	6	264.2	4.5	305	53	264.2	4.5	1.08574
TT07_12.FIN2	440	5.39	0.2949	0.0061	0.04146	0.00046	0.43709	262.6	4.6	261.9	2.8	269	40	261.9	2.8	0.266565
TT07_13.FIN2	388.6	6.06	0.2992	0.0063	0.0423	0.00041	0.39603	265.3	4.9	267.1	2.5	256	42	267.1	2.5	0.678477
TT07_14.FIN2	679	2.62	0.2931	0.0045	0.04189	0.00038	0.3837	261.3	3.6	264.5	2.3	235	32	264.5	2.3	1.22465
TT07_16.FIN2	249.2	1.181	0.2885	0.007	0.03971	0.00057	0.35196	256.8	5.5	251	3.5	310	52	251	3.5	2.25857
TT07_17.FIN2	199.6	0.7511	0.3193	0.0089	0.04388	0.00048	0.06218	280.5	6.8	276.8	2.9	311	60	276.8	2.9	1.31907
TT07_18.FIN2	916	11.51	0.2811	0.004	0.04026	0.00039	0.39453	251.3	3.1	254.4	2.4	234	31	254.4	2.4	1.23359
TT07_19.FIN2	1032	0.691	0.3064	0.0045	0.04281	0.00037	0.40748	271.1	3.5	270.2	2.3	288	31	270.2	2.3	0.331981
TT07_20.FIN2	862	11.27	0.2986	0.0045	0.04234	0.00038	0.4121	265.1	3.5	267.3	2.3	248	32	267.3	2.3	0.829876
TT07_21.FIN2	888	8.29	0.2606	0.0087	0.03674	0.00069	0.62643	234.9	7	232.6	4.3	270	58	232.6	4.3	0.97914
TT07_22.FIN2	718	6.64	0.2953	0.0062	0.04272	0.00074	0.3773	262.5	4.8	269.6	4.6	222	48	269.6	4.6	2.70476
TT07_23.FIN2	1466	8.95	0.2893	0.005	0.04117	0.00064	0.65935	257.8	3.9	260	3.9	272	35	260	3.9	0.853375
TT07_24.FIN2	1550	11.1	0.3157	0.0092	0.0447	0.0011	0.66384	278.2	7.2	282.1	7.1	272	52	282.1	7.1	1.40187
TT07_25.FIN2	3074	12.11	0.2795	0.0073	0.03943	0.00082	0.56263	250	5.8	249.3	5.1	293	51	249.3	5.1	0.28
TT07_26.FIN2	2383	4.48	0.2983	0.0057	0.04333	0.00063	0.63059	264.9	4.5	273.4	3.9	222	34	273.4	3.9	3.20876
TT07_27.FIN2	536.9	3.119	0.2927	0.0054	0.04124	0.00052	0.26258	260.3	4.2	260.5	3.2	269	40	260.5	3.2	0.0768344
TT07_28.FIN2	786	1.603	0.2921	0.0047	0.04173	0.00045	0.31877	259.9	3.6	263.5	2.8	237	34	263.5	2.8	1.38515
TT07_29.FIN2	646	1.705	0.3074	0.0077	0.04373	0.00074	0.52347	271.7	6	275.8	4.5	259	47	275.8	4.5	1.50902
TT07_30.FIN2	521	5.29	0.3053	0.0088	0.04311	0.00093	0.54492	270.1	6.8	272.1	5.8	265	55	272.1	5.8	0.740466
TT07_31.FIN2	326	6.59	0.2979	0.0093	0.04198	0.00071	0.35711	264.2	7.3	265.1	4.4	262	63	265.1	4.4	0.340651
TT07_32.FIN2	394	5.38	0.292	0.01	0.0414	0.0011	0.33677	259.4	8.1	261.5	6.8	263	83	261.5	6.8	0.809561
TT07_33.FIN2	916	5.03	0.2931	0.0076	0.04178	0.00074	0.51966	260.6	5.9	263.8	4.5	227	50	263.8	4.5	1.22794
TT07_34.FIN2	754	3.36	0.2856	0.0065	0.04094	0.00062	0.61378	254.8	5.1	258.7	3.8	236	42	258.7	3.8	1.53061

## Sheet: TT08
Sample Name:								207/235		206/238		207/206		Best age
Grain #	[U] ppm	U/Th	207/235	2σ error	206/238	2σ error	RHO	Age Ma	2σ error	Age (Ma)	2σ error	Age (Ma)	2σ error	(Ma)	2σ error	% Discordance*
TT08_1.FIN2	1031	108	0.3545	0.0074	0.04919	0.00095	0.54159	307.7	5.6	309.5	5.8	304	44	309.5	5.8	0.584985
TT08_2.FIN2	791	1.422	0.4129	0.0071	0.05521	0.00074	0.58876	351.8	5.1	346.4	4.5	366	37	346.4	4.5	1.53496
TT08_4.FIN2	751	1.387	0.3923	0.0069	0.05474	0.00066	0.46252	335.5	5	343.5	4	278	35	343.5	4	2.3845
TT08_5.FIN2	303	2.54	0.91	0.022	0.1084	0.0024	0.41888	659	12	663	14	628	58	663	14	0.60698
TT08_7.FIN2	574	66	0.405	0.022	0.0553	0.0027	0.56506	349	14	347	17	340	110	347	17	0.573066
TT08_8.FIN2	442	2.587	0.694	0.016	0.08219	0.00094	0.24828	531.4	7.9	509.8	5.8	613	40	509.8	5.8	4.06473
TT08_9.FIN2	1231	31.6	0.3026	0.0053	0.04179	0.00044	0.45698	268.3	4.1	263.9	2.7	276	33	263.9	2.7	1.63996
TT08_11.FIN2	99.8	0.743	0.375	0.015	0.04959	0.00078	0.15552	322	11	312.7	5	353	82	312.7	5	2.8882
TT08_12.FIN2	269.5	1.851	0.523	0.019	0.0668	0.0014	0.42785	427	13	416.9	8.3	439	72	416.9	8.3	2.36534
TT08_13.FIN2	419	5.05	0.5065	0.0084	0.06681	0.00069	0.32786	415.6	5.7	416.9	4.2	388	36	416.9	4.2	0.312801
TT08_14.FIN2	739	26.1	0.536	0.0094	0.06947	0.00082	0.56817	435.5	6.2	432.9	5	442	32	432.9	5	0.597015
TT08_15.FIN2	301	4.4	0.664	0.015	0.0777	0.0011	0.51982	516.9	9.2	482.4	6.7	650	41	482.4	6.7	6.67441
TT08_16.FIN2	343	1.81	0.38	0.013	0.0509	0.0011	0.54113	325.8	9.2	319.9	6.8	337	63	319.9	6.8	1.81093
TT08_17.FIN2	375.5	1.184	0.3568	0.0072	0.04942	0.00074	0.43437	309.3	5.4	310.9	4.5	266	42	310.9	4.5	0.517297
TT08_18.FIN2	657	7.38	0.375	0.013	0.051	0.0019	0.41134	323.1	9.5	321	12	338	88	321	12	0.649954
TT08_19.FIN2	439	5.96	0.5524	0.0094	0.07172	0.00083	0.56953	446	6.1	446.4	5	416	36	446.4	5	0.0896861
TT08_21.FIN2	669	4.06	2.682	0.04	0.2035	0.0026	0.68189	1322	11	1196	15	1522	20	1522	20	21.4192
TT08_22.FIN2	261	2.26	0.3347	0.0075	0.04583	0.00063	0.12945	293.4	5.9	288.8	3.9	304	57	288.8	3.9	1.56783
TT08_23.FIN2	276	2.02	0.527	0.013	0.0698	0.0012	0.47093	429.1	8.7	436	6.9	380	55	436	6.9	1.60802
TT08_24.FIN2	450	0.927	0.3517	0.0068	0.04811	0.00056	0.46646	305.5	5.1	302.9	3.4	294	38	302.9	3.4	0.851064
TT08_25.FIN2	575	2.92	0.653	0.014	0.0832	0.0013	0.5565	509.8	8.4	515	7.8	499	40	515	7.8	1.02001
TT08_26.FIN2	375	9.5	0.653	0.013	0.0831	0.0011	0.44871	509.1	7.7	514.5	6.5	460	39	514.5	6.5	1.0607
TT08_27.FIN2	407	5.4	0.654	0.013	0.0856	0.0014	0.42182	510.1	8.1	529.3	8.5	420	47	529.3	8.5	3.76397
TT08_28.FIN2	311	1.327	0.468	0.013	0.06406	0.00093	0.23785	389.2	9	400.2	5.6	312	58	400.2	5.6	2.82631
TT08_29.FIN2	254.5	4.03	1.032	0.024	0.1164	0.0016	0.49219	719	12	709.9	9	713	43	709.9	9	1.26565
TT08_30.FIN2	176	0.773	0.353	0.012	0.04709	0.00056	0.20552	305.9	8.8	296.6	3.4	350	72	296.6	3.4	3.04021
TT08_31.FIN2	1092	4.82	0.802	0.015	0.0933	0.0019	0.51589	597.3	8.6	575	11	660	44	575	11	3.73347
TT08_32.FIN2	182.5	1.869	0.672	0.022	0.0839	0.0017	0.3304	521	14	521	11	497	72	521	11	0
TT08_33.FIN2	1032	1.097	0.3464	0.0095	0.048	0.0011	0.39267	301.5	7.2	302.2	6.9	287	61	302.2	6.9	0.232172
TT08_34.FIN2	2240	2.845	0.313	0.0056	0.04385	0.0008	0.49617	276.3	4.3	276.6	5	275	42	276.6	5	0.108578
TT08_35.FIN2	464	15	0.433	0.058	0.0555	0.0061	0.7433	362	40	348	38	460	190	348	38	3.8674
TT08_35.FIN2	89.7	1.9	1.517	0.095	0.1505	0.0043	0.53662	934	38	903	24	960	110	960	110	5.9375
TT08_36.FIN2	622	50.6	1.251	0.018	0.131	0.0019	0.61128	823.7	8.4	793	11	901	27	793	11	3.72709
TT08_37.FIN2	472	1.249	0.3406	0.0065	0.04908	0.00054	0.27549	297.2	4.9	308.8	3.3	204	42	308.8	3.3	3.9031
TT08_38.FIN2	495	2.42	0.6	0.032	0.0753	0.003	0.53711	475	20	468	18	520	93	468	18	1.47368
TT08_39.FIN2	372	3.004	0.564	0.012	0.07546	0.00099	0.39779	453.5	7.5	468.9	5.9	376	44	468.9	5.9	3.39581

## Sheet: TT48
Sample Name:								207/235		206/238		207/206		Best age
Grain #	[U] ppm	U/Th	207/235	2σ error	206/238	2σ error	RHO	Age Ma	2σ error	Age (Ma)	2σ error	Age (Ma)	2σ error	(Ma)	2σ error	% Discordance*
TT48_1.FIN2	1800	6.32	0.2987	0.0059	0.04146	0.00054	0.39356	265.2	4.6	261.9	3.3	278	43	261.9	3.3	1.24434
TT48_2.FIN2	384.5	0.5964	7.76	0.11	0.3311	0.0051	0.47516	2201	13	1843	24	2552	18	2552	18	27.7821
TT48_3.FIN2	526	3.58	0.351	0.01	0.04506	0.0006	0.41875	305.2	7.7	284.1	3.7	445	59	284.1	3.7	6.9135
TT48_4.FIN2	825	3.31	0.3002	0.0069	0.0415	0.00064	0.24535	266.2	5.4	262.1	4	290	52	262.1	4	1.5402
TT48_5.FIN2	284	1.409	0.3083	0.009	0.04171	0.00051	0.043283	271.9	7	263.4	3.2	324	66	263.4	3.2	3.12615
TT48_6.FIN2	3140	11.8	0.3197	0.005	0.04129	0.00051	0.56006	281.5	3.8	260.8	3.1	458	32	260.8	3.1	7.35346
TT48_7.FIN2	448	2.43	0.3187	0.0087	0.04315	0.0007	0.36699	280.4	6.7	272.3	4.3	331	61	272.3	4.3	2.88873
TT48_8.FIN2	357	1.691	0.325	0.011	0.04042	0.00047	0.43474	285.3	8.2	255.4	2.9	524	65	255.4	2.9	10.4802
TT48_9.FIN2	219.7	0.961	0.2798	0.0093	0.03932	0.00054	0.018995	250.7	7.6	248.6	3.3	279	76	248.6	3.3	0.837655
TT48_10.FIN2	257	3.11	0.3299	0.0083	0.04258	0.00065	0.22715	289.8	6.6	268.7	4	467	61	268.7	4	7.28088
TT48_11.FIN2	162.2	0.831	6.53	0.11	0.3132	0.0046	0.83387	2051	15	1756	22	2389	18	2389	18	26.4964
TT48_12.FIN2	2486	29.22	0.3001	0.0027	0.04219	0.00031	0.3138	266.4	2.1	266.4	1.9	289	23	266.4	1.9	0
TT48_13.FIN2	396	3.53	0.372	0.017	0.04442	0.00087	0.0059069	320	12	280.1	5.4	618	91	280.1	5.4	12.4687
TT48_14.FIN2	614	4.27	0.2938	0.005	0.04232	0.00044	0.34257	261.3	3.9	267.2	2.7	233	37	267.2	2.7	2.25794
TT48_15.FIN2	358	3.903	0.2956	0.0068	0.04185	0.00048	0.27597	262.5	5.3	264.3	3	257	47	264.3	3	0.685714
TT48_16.FIN2	1541	0.748	0.2952	0.006	0.04084	0.00068	0.38682	262.4	4.7	258	4.2	321	45	258	4.2	1.67683
TT48_17.FIN2	2132	5.92	0.2962	0.0032	0.04194	0.0003	0.43223	263.3	2.5	264.8	1.9	273	22	264.8	1.9	0.569692
TT48_18.FIN2	490	0.506	0.2999	0.0062	0.04207	0.00041	0.10829	265.9	4.8	265.6	2.5	287	45	265.6	2.5	0.112824

## Sheet: TT49
Sample Name:								207/235		206/238		207/206		Best age
Grain #	[U] ppm	U/Th	207/235	2σ error	206/238	2σ error	RHO	Age Ma	2σ error	Age (Ma)	2σ error	Age (Ma)	2σ error	(Ma)	2σ error	% Discordance*
TT49_1.FIN2	629.9	4.868	0.305	0.0066	0.04281	0.00051	0.33207	269.8	5.1	270.2	3.2	273	45	270.2	3.2	0.148258
TT49_2.FIN2	277	1.838	0.33	0.01	0.04695	0.00055	0.11033	289.2	7.9	295.8	3.4	240	65	295.8	3.4	2.28216
TT49_3.FIN2	612.5	4.906	0.3046	0.0056	0.04259	0.00043	0.3172	269.6	4.4	268.9	2.6	285	40	268.9	2.6	0.259644
TT49_4.FIN2	4606	13.76	0.3094	0.0026	0.0432	0.00037	0.43296	273.6	2	272.6	2.3	294	21	272.6	2.3	0.365497
TT49_5.FIN2	258	1.39	0.307	0.011	0.04301	0.00072	0.094761	270.5	8.7	271.4	4.5	262	77	271.4	4.5	0.332717
TT49_6.FIN2	99.7	0.867	0.305	0.018	0.0415	0.001	0.24039	268	14	261.9	6.5	300	120	261.9	6.5	2.27612

[truncated: 1 more sheets: TT51]
